# Supplementary material for: Rutin Potentially Binds the Gamma Secretase Catalytic Site, Down Regulates the Notch Signaling Pathway and Reduces Sphere Formation in Colonospheres
Source: Metabolites. 2022 Sep 29;12(10):926. doi: 10.3390/metabo12100926 (PMC9610901; doi:10.3390/metabo12100926)
Supplement: Supplementary file 1 [file metabolites-12-00926-s001.zip]

Archive with 1 entries (1 files):
- metabolites-1905607-supplementary.pdf
